# Supplementary material for: Exploring the Molecular Characteristics and Role of PDGFB in Testis and Epididymis Development of Tibetan Sheep
Source: Vet Sci. 2024 Jun 9;11(6):266. doi: 10.3390/vetsci11060266 (PMC11209412; doi:10.3390/vetsci11060266)
Supplement: Supplementary file 1 [file vetsci-11-00266-s001.zip]

Archive with 1 entries (1 files):
- vetsci-3007585-supplementary.pdf
